# Supplementary material for: Antibiotic Resistance Genes, Virulence Factors, and Biofilm Formation in Coagulase-Negative Staphylococcus spp. Isolates from European Hakes (Merluccius merluccius, L.) Caught in the Northeast Atlantic Ocean
Source: Pathogens. 2023 Dec 13;12(12):1447. doi: 10.3390/pathogens12121447 (PMC10745931; doi:10.3390/pathogens12121447)
Supplement: Supplementary file 1 [file pathogens-12-01447-s001.zip]

Archive with 1 entries (1 files):
- pathogens-2729787-supplementary.pdf
